# Supplementary material for: Impact of a Transition Clinic on Long-Term Care and Nutritional Management in Patients with Inborn Errors of Metabolism
Source: Nutrients. 2025 Oct 15;17(20):3240. doi: 10.3390/nu17203240 (PMC12567094; doi:10.3390/nu17203240)
Supplement: Supplementary file 1 [file nutrients-17-03240-s001.zip]

Archive with 1 entries (1 files):
- nutrients-3893672-supplementary.pdf
